# Supplementary material for: Spatial microenvironments tune immune response dynamics in the Drosophila larval fat body
Source: PLoS Genet. 2026 Feb 3;22(2):e1012029. doi: 10.1371/journal.pgen.1012029 (PMC12885378; doi:10.1371/journal.pgen.1012029)
Supplement: S3 Data — (ZIP) [file pgen.1012029.s012.zip]

Archive with 74 entries (68 files):
- SupplementalDataFiles_revision/
- __MACOSX/._SupplementalDataFiles_revision
- SupplementalDataFiles_revision/.DS_Store
- __MACOSX/SupplementalDataFiles_revision/._.DS_Store
- SupplementalDataFiles_revision/Fig1/
- __MACOSX/SupplementalDataFiles_revision/._Fig1
- SupplementalDataFiles_revision/Fig5/
- __MACOSX/SupplementalDataFiles_revision/._Fig5
- SupplementalDataFiles_revision/FigS13/
- __MACOSX/SupplementalDataFiles_revision/._FigS13
- SupplementalDataFiles_revision/Fig3/
- __MACOSX/SupplementalDataFiles_revision/._Fig3
- SupplementalDataFiles_revision/Fig4/
- __MACOSX/SupplementalDataFiles_revision/._Fig4
- SupplementalDataFiles_revision/Fig1/DptA_line_dist_arr_partial.pkl
- __MACOSX/SupplementalDataFiles_revision/Fig1/._DptA_line_dist_arr_partial.pkl
- SupplementalDataFiles_revision/Fig1/no_inj_18h-25C.csv
- __MACOSX/SupplementalDataFiles_revision/Fig1/._no_inj_18h-25C.csv
- SupplementalDataFiles_revision/Fig1/mock_18h-18C.csv
- __MACOSX/SupplementalDataFiles_revision/Fig1/._mock_18h-18C.csv
- SupplementalDataFiles_revision/Fig1/ecoli_18h-25C_dil10x.csv
- __MACOSX/SupplementalDataFiles_revision/Fig1/._ecoli_18h-25C_dil10x.csv
- SupplementalDataFiles_revision/Fig1/no_inj_18h-18C.csv
- __MACOSX/SupplementalDataFiles_revision/Fig1/._no_inj_18h-18C.csv
- SupplementalDataFiles_revision/Fig1/experiment_metadata.csv
- __MACOSX/SupplementalDataFiles_revision/Fig1/._experiment_metadata.csv
- SupplementalDataFiles_revision/Fig1/ecoli_18h-18C_dil10x.csv
- __MACOSX/SupplementalDataFiles_revision/Fig1/._ecoli_18h-18C_dil10x.csv
- SupplementalDataFiles_revision/Fig1/ecoli_3h-25C_dil10x.csv
- __MACOSX/SupplementalDataFiles_revision/Fig1/._ecoli_3h-25C_dil10x.csv
- SupplementalDataFiles_revision/Fig1/mock_3h-25C.csv
- __MACOSX/SupplementalDataFiles_revision/Fig1/._mock_3h-25C.csv
- SupplementalDataFiles_revision/Fig1/ecoli_18h-18C.csv
- __MACOSX/SupplementalDataFiles_revision/Fig1/._ecoli_18h-18C.csv
- SupplementalDataFiles_revision/Fig5/pgrp-lca
- __MACOSX/SupplementalDataFiles_revision/Fig5/._pgrp-lca
- SupplementalDataFiles_revision/Fig5/imdca
- __MACOSX/SupplementalDataFiles_revision/Fig5/._imdca
- SupplementalDataFiles_revision/Fig5/mcd8-mcherry
- __MACOSX/SupplementalDataFiles_revision/Fig5/._mcd8-mcherry
- SupplementalDataFiles_revision/Fig5/ecoli
- __MACOSX/SupplementalDataFiles_revision/Fig5/._ecoli
- SupplementalDataFiles_revision/Fig5/pgrp-lcx
- __MACOSX/SupplementalDataFiles_revision/Fig5/._pgrp-lcx
- SupplementalDataFiles_revision/FigS13/larva3.pkl
- __MACOSX/SupplementalDataFiles_revision/FigS13/._larva3.pkl
- SupplementalDataFiles_revision/FigS13/larva2.pkl
- __MACOSX/SupplementalDataFiles_revision/FigS13/._larva2.pkl
- SupplementalDataFiles_revision/FigS13/larva6.pkl
- __MACOSX/SupplementalDataFiles_revision/FigS13/._larva6.pkl
- SupplementalDataFiles_revision/FigS13/larva7.pkl
- __MACOSX/SupplementalDataFiles_revision/FigS13/._larva7.pkl
- SupplementalDataFiles_revision/FigS13/larva5.pkl
- __MACOSX/SupplementalDataFiles_revision/FigS13/._larva5.pkl
- SupplementalDataFiles_revision/FigS13/larva4.pkl
- __MACOSX/SupplementalDataFiles_revision/FigS13/._larva4.pkl
- SupplementalDataFiles_revision/Fig3/timeseries_1.csv
- __MACOSX/SupplementalDataFiles_revision/Fig3/._timeseries_1.csv
- SupplementalDataFiles_revision/Fig3/timeseries_2.csv
- __MACOSX/SupplementalDataFiles_revision/Fig3/._timeseries_2.csv
- SupplementalDataFiles_revision/Fig4/all_dye_dists_no_hb.pkl
- __MACOSX/SupplementalDataFiles_revision/Fig4/._all_dye_dists_no_hb.pkl
- SupplementalDataFiles_revision/Fig4/dptA_yes_hb_ap_dists.pkl
- __MACOSX/SupplementalDataFiles_revision/Fig4/._dptA_yes_hb_ap_dists.pkl
- SupplementalDataFiles_revision/Fig4/.DS_Store
- __MACOSX/SupplementalDataFiles_revision/Fig4/._.DS_Store
- SupplementalDataFiles_revision/Fig4/all_dye_dists_yes_hb.pkl
- __MACOSX/SupplementalDataFiles_revision/Fig4/._all_dye_dists_yes_hb.pkl
- SupplementalDataFiles_revision/Fig4/bacteria_no_hb_planktonic_dens_arr.pkl
- __MACOSX/SupplementalDataFiles_revision/Fig4/._bacteria_no_hb_planktonic_dens_arr.pkl
- SupplementalDataFiles_revision/Fig4/bacteria_yes_hb_planktonic_dens_arr.pkl
- __MACOSX/SupplementalDataFiles_revision/Fig4/._bacteria_yes_hb_planktonic_dens_arr.pkl
- SupplementalDataFiles_revision/Fig4/dptA_no_hb_ap_dists.pkl
- __MACOSX/SupplementalDataFiles_revision/Fig4/._dptA_no_hb_ap_dists.pkl
